# Supplementary material for: Measures for Identifying Malnutrition in Geriatric Rehabilitation: A Scoping Review
Source: Nutrients. 2024 Jan 10;16(2):223. doi: 10.3390/nu16020223 (PMC10820477; doi:10.3390/nu16020223)
Supplement: Supplementary file 1 [file nutrients-16-00223-s001.zip]

Archive with 1 entries (1 files):
- nutrients-2794801-supplementary.pdf
